# Supplementary material for: Identification of QTLs Controlling Salt Tolerance in Cucumber (Cucumis sativus L.) Seedlings
Source: Plants (Basel). 2021 Jan 3;10(1):85. doi: 10.3390/plants10010085 (PMC7823655; doi:10.3390/plants10010085)
Supplement: Supplementary file 1 [file plants-10-00085-s001.zip]

Archive with 3 entries (1 files):
- plants-1024556-xml/
- plants-1024556-xml/Supplementary Files/
- plants-1024556-xml/Supplementary Files/plants-1024556-supplementary.xlsx
