# Supplementary material for: Identification of QTLs Controlling Salt Tolerance in Cucumber (Cucumis sativus L.) Seedlings
Source: Plants (Basel). 2021 Jan 3;10(1):85. doi: 10.3390/plants10010085 (PMC7823655; doi:10.3390/plants10010085)
Supplement: Supplementary file 1 [file plants-10-00085-s001.zip › plants-1024556-xml/Supplementary Files/plants-1024556-supplementary.xlsx]

## Sheet: Table S1
Table S1 Phenotypic data of the RIL population
Individuals	April 2019	July 2019
1	49	36.6
2	51	45
3	41.4	36.82
4	45	43.5
5	57.6	55
6	3	9
7	48	49.91
8	39.6	30.86
9	48	NA
10	40.0909	48.86
11	36	30.27
12	51	49.15
13	48	37.8
14	36.8182	NA
15	18	14.14
16	46.6364	45
17	39.6	43.5
18	41.4	38.25
19	55	57.6
20	42	39.6
21	25.5	37.5
22	30	31
23	49.5	42.23
24	7.5	8.4
25	46.8	43.62
26	52.5	46.5
27	37.6364	29.77
28	61	52.5
29	51.5455	43.8
30	51	43.71
31	8.25	10.8
32	3.27273	23.4
33	51.5455	50.54
34	27	24.43
35	36	18.6
36	52.5	42.23
37	52.5	55.29
38	40.5	33
39	31.5	32.14
40	46.5	33
41	51	43.2
42	50.4	50.14
43	49.9091	36.69
44	NA	34.71
45	48	NA
46	45	37.8
47	42	46.64
48	36.8182	NA
49	52.5	57.46
50	45	37.29
51	28.6364	20.25
52	47	51.43
53	55	45
54	52.5	42.23
55	45	29.4
56	48	41.73
57	55.5	42
58	54.8182	42.43
59	NA	32.14
60	34.5	43.5
61	55.5	54
62	55.5	46.29
63	41.4	34.71
64	6	27
65	57	58.5
66	48.2727	32.54
67	54	48.6
68	28.6364	15
69	36	34.5
70	51	57
71	9.81818	6.6
72	43.3636	38.08
73	54	40.85
74	47.25	37.8
75	51	42.43
76	46.5	34.71
77	38.4545	41.4
78	9	7.8
79	34.2	NA
80	45	36
81	55	56.08
82	43.3636	36
83	30.2727	27.64
84	31.5	42.23
85	12.75	27
86	43.5	38.25
87	54	42.6
88	38.4545	49.8
89	45	43.5
90	49.5	32.54
91	52.2	41.14
92	51.75	54
93	48	38.45
94	46.5	47.57
95	38.4545	30.6
96	46.5	37.5
97	51	43.8
98	NA	37.29
99	NA	63
100	47.5714	52.71
101	45	37.8
102	55.8	43.8
103	54	42.23
104	27	18.82
105	39.6	36
106	35.1818	36
107	49.5	34.71
108	46.5	45
109	40.5	31.5
110	45	30.6
111	45	29
112	39	34.2
113	31.5	59
114	19.8	27
115	40.5	NA
116	49.5	NA
117	52.5	52.2
118	49.9091	48
119	46.6364	51.92
120	37.5	33.92
121	43.3636	34.2
122	48.6	39
123	58.5	59.73
124	61.5	55.29
125	42.75	30.6
126	43.3636	33.55
127	45	40.85
128	43.3636	39
129	49.9091	45
130	48.2727	51.75
131	43.5	39
132	40.0909	46.5
133	6.54545	15
134	51.5455	58.09
135	46.6364	30.6
136	39	32.4
137	34.7143	24.6
138	48	41.73
139	43.3636	32.14
140	43.3636	NA
141	43.3636	39
142	58.5	47.4
143	48.6	49.15
144	54.8182	52.5
145	46.5	47.25
146	48	54
147	51	57.6
148	21.75	21.46
149	49.5	39
150	43.5	36
151	51	55
152	18	16.71
153	46.5	33
154	54	43.71
155	3.375	15
156	27	17.4
157	43.3636	39
158	45	30.6
159	49	36
160	48	30.6
161	1.5	6.43
162	49.9091	58.09
163	47	51
164	6.75	9
165	41	32.54

## Sheet: Table S2
Table S2 Genotype data of the RIL population
Marker	Individuals
	1	2	3	4	5	6	7	8	9	10	11	12	13	14	15	16	17	18	19	20	21	22	23	24	25	26	27	28	29	30	31	32	33	34	35	36	37	38	39	40	41	42	43	44	45	46	47	48	49
1SSR23757	a	b	a	b	a	a	a	a	a	b	b	a	a	b	a	b	a	b	a	a	b	b	b	a	b	b	b	b	a	a	a	a	b	a	a	a	b	u	b	a	b	b	a	a	a	a	a	a	a
1SSR19673	b	b	b	b	a	a	b	a	a	b	b	a	h	h	b	b	a	b	h	a	b	b	b	a	b	b	b	b	b	a	a	a	a	a	a	a	b	h	a	h	b	b	a	a	a	a	a	a	a
1SSR03886	b	a	a	b	b	b	b	b	a	b	b	b	h	h	b	b	a	b	h	a	b	a	b	a	b	b	b	b	b	b	a	a	a	a	a	h	a	h	a	h	b	b	b	a	a	a	a	a	a
1SSR15755	b	b	a	b	b	b	b	b	a	b	b	b	a	a	b	b	a	b	a	a	b	a	b	a	b	b	b	b	a	b	a	a	a	a	a	a	a	h	a	b	b	b	b	a	a	a	a	a	a
1SSR12331	b	h	h	a	b	b	b	b	a	a	a	h	a	a	b	b	a	b	a	a	b	a	a	a	b	b	a	b	a	b	a	a	a	b	a	a	a	h	a	b	b	b	b	a	a	a	a	a	a
1SSR04805	b	b	a	a	b	b	b	b	a	b	b	h	h	h	b	b	a	b	h	a	b	b	a	a	b	b	b	a	a	b	a	a	a	b	a	h	a	h	a	h	b	b	b	a	a	a	a	a	b
1SSR00231	b	b	a	a	b	b	b	b	a	b	b	b	a	h	b	b	a	b	a	a	b	b	h	a	b	b	b	a	a	b	a	a	a	b	a	a	a	h	a	h	b	b	b	a	a	a	a	a	h
1SSR03860	b	b	b	a	b	b	b	b	a	a	a	b	h	h	h	b	a	b	h	a	b	b	h	a	b	b	a	a	b	h	b	a	a	b	a	h	a	b	b	b	b	b	b	b	a	a	a	a	b
1SSR11253	b	a	b	b	a	b	b	a	a	a	a	a	h	h	a	h	a	a	h	b	b	b	b	a	b	h	a	a	b	b	h	b	b	b	a	h	a	h	a	h	b	b	b	h	h	a	a	a	h
1SSR00262	b	a	b	b	a	b	b	a	a	a	a	b	a	h	a	a	b	b	b	b	b	b	b	a	b	b	a	a	b	b	b	b	h	a	a	a	a	b	a	a	b	b	b	b	a	a	a	a	b
1SSR10963	b	a	b	b	h	b	b	a	b	a	a	b	h	h	b	a	b	a	h	h	b	b	b	a	b	b	h	a	b	a	b	b	a	a	a	b	a	h	h	h	b	b	b	b	h	h	h	a	b
1SSR15581	h	b	b	a	b	b	b	b	a	b	b	b	a	a	b	b	a	b	a	a	b	b	h	h	b	b	a	a	a	b	b	a	a	b	a	a	a	h	a	b	b	b	a	a	b	b	b	b	b
1SSR16881	u	a	b	b	b	a	b	a	a	b	a	b	a	a	b	b	a	b	a	a	b	a	b	a	b	b	b	b	b	b	a	a	a	a	a	a	b	a	a	b	b	b	b	b	a	a	a	a	a
1SSR04992	u	a	a	h	b	a	b	a	a	b	b	b	a	a	b	b	a	b	a	a	b	a	h	a	b	b	b	b	b	b	a	a	a	a	a	a	a	h	a	b	b	b	b	a	a	a	a	a	a
2CS08	a	b	b	a	b	b	b	b	a	b	b	b	a	h	a	b	a	b	a	a	h	b	b	a	b	a	b	a	b	a	a	b	b	b	b	a	a	a	a	h	b	a	h	a	h	a	a	a	a
2SSR03070	a	a	b	a	a	b	b	b	a	b	b	b	a	a	a	b	a	b	a	a	a	b	b	a	b	b	a	a	b	a	b	b	a	b	a	a	a	a	b	b	b	a	a	a	a	a	a	a	h
2SSR03299	a	b	b	h	a	a	h	h	a	b	b	b	h	h	b	a	a	b	h	a	a	b	b	a	a	b	a	a	b	a	h	b	b	b	a	h	a	b	a	a	b	a	a	a	b	b	b	a	h
2SSR22338	a	b	b	a	a	a	b	b	a	b	b	b	a	a	b	a	b	b	a	a	b	b	b	a	a	b	a	a	b	b	a	b	b	b	a	a	a	a	a	h	b	a	a	a	b	b	b	b	a
2SSR02539	b	b	b	a	a	a	a	a	h	b	b	b	a	b	b	b	a	b	h	a	b	b	h	a	a	b	a	b	b	b	h	a	b	a	b	h	b	a	b	a	b	b	a	a	b	b	b	b	h
2SSR22203	b	b	b	a	a	a	a	a	a	b	h	b	a	b	b	b	a	b	a	a	b	b	a	a	a	b	h	b	b	b	a	a	b	a	b	a	b	a	b	a	b	b	a	a	b	b	b	h	h
2SSR16135	b	b	b	b	b	b	b	a	b	b	b	b	b	h	b	b	a	a	h	b	b	a	b	b	b	b	a	b	b	a	a	a	a	a	b	a	b	a	b	a	b	a	a	a	b	b	b	b	b
3SSR02034	b	b	b	h	b	a	b	b	a	b	b	b	h	h	a	a	b	a	h	a	a	a	b	b	b	a	b	a	a	b	h	a	b	a	a	a	b	a	a	h	a	a	a	b	a	b	b	b	h
3SSR04446	b	b	a	b	b	a	a	b	b	a	a	b	b	a	b	a	b	a	a	a	a	a	b	a	a	b	a	b	b	b	a	a	b	a	a	a	b	a	b	b	a	a	b	b	a	b	b	b	a
3SSR06235	b	b	a	b	h	a	a	a	b	b	a	b	h	h	b	a	b	a	a	a	a	a	b	a	a	b	b	b	b	a	h	a	b	a	a	h	b	b	b	b	b	a	b	h	a	b	b	b	a
3SSR06791	b	b	b	b	b	a	b	b	b	b	b	b	b	a	a	a	b	a	b	a	a	a	b	h	b	a	b	a	a	b	a	a	b	a	a	a	b	h	a	b	h	a	a	b	a	a	a	b	a
3SSR10357	b	b	a	b	a	a	a	b	b	a	a	b	b	a	b	a	b	a	a	a	a	a	b	a	a	b	b	b	b	b	a	a	b	a	a	a	b	a	b	b	b	a	b	b	a	b	b	b	a
3SSR11699	b	b	b	b	b	a	a	b	b	h	a	h	b	a	b	a	b	a	h	a	a	a	b	a	a	b	b	b	b	b	a	a	b	a	a	a	b	b	b	b	a	a	b	b	a	b	b	b	a
3SSR12032	b	b	a	b	a	a	a	b	b	a	a	b	h	h	b	a	b	a	a	a	a	a	b	a	a	b	b	b	b	b	a	a	b	a	a	a	b	a	b	b	b	a	b	b	a	b	b	b	a
3SSR12414	b	b	b	b	h	a	b	b	b	b	b	b	b	a	a	a	b	a	b	a	a	a	b	a	h	b	b	a	a	b	a	a	b	a	a	a	b	a	a	b	a	a	b	a	a	b	b	b	a
3SSR13466	b	b	b	b	a	a	a	a	a	h	a	b	a	a	a	a	b	a	h	a	a	b	b	a	a	b	a	b	a	a	a	a	b	a	a	a	b	b	b	h	b	b	b	b	b	b	b	a	a
3SSR16238	b	b	b	b	b	a	a	b	b	b	b	b	b	a	b	a	b	b	b	a	a	a	b	b	a	b	b	a	b	b	b	a	b	a	a	a	b	b	b	b	a	a	b	a	a	b	b	b	a
3SSR16301	a	b	h	a	b	a	b	b	a	b	b	a	a	b	b	b	a	a	a	b	a	b	a	b	a	b	b	b	a	a	a	a	b	a	a	a	a	h	a	a	b	b	b	b	a	b	b	a	b
3SSR17751	b	b	b	b	a	a	a	a	a	h	a	b	h	a	b	a	h	a	h	a	a	a	b	a	a	b	h	b	b	a	a	a	b	h	a	a	b	h	b	b	b	h	b	b	b	a	a	b	a
3SSR19430	b	b	b	a	b	a	b	b	a	h	h	a	a	a	b	h	b	a	a	b	a	b	b	b	h	b	b	b	a	b	a	a	b	a	a	a	a	a	a	a	b	b	b	b	a	b	b	a	b
3SSR21454	b	b	b	b	b	a	a	b	b	b	h	b	b	a	a	a	b	b	b	a	a	a	b	a	a	b	b	a	h	b	b	a	b	a	a	a	b	b	a	b	a	a	b	a	a	b	b	b	a
3SSR23231	b	b	b	b	a	a	a	a	a	h	a	a	h	h	a	a	b	a	h	a	a	b	b	a	a	b	a	a	a	a	h	a	b	a	a	a	b	b	a	a	b	b	b	b	b	b	b	a	a
3SSR30236	b	b	b	b	h	a	b	b	b	b	b	b	b	a	a	a	b	a	b	a	a	a	b	b	a	b	b	a	a	b	a	a	b	a	a	a	b	h	a	b	a	a	b	a	a	b	b	b	a
3SSRw365	a	b	b	a	b	a	b	b	a	b	a	b	a	a	a	a	b	a	a	a	a	a	b	b	b	a	b	a	a	b	a	a	a	a	a	a	b	a	a	b	a	a	a	b	a	b	b	b	b
4SSR00051	a	b	a	b	a	b	h	b	a	b	b	a	h	a	a	b	b	a	b	a	h	a	b	b	h	a	b	a	b	b	h	b	a	a	a	b	b	a	b	a	b	a	h	b	b	b	b	h	h
4SSR10368	a	a	a	a	b	b	a	b	a	h	b	a	a	b	a	b	b	a	b	a	b	a	b	a	b	a	b	a	a	b	b	a	b	b	a	b	b	h	b	a	b	h	b	b	b	b	b	a	b
4SSR14334	b	a	b	b	a	a	a	a	b	b	b	a	b	a	a	b	b	b	b	b	a	a	b	h	b	b	a	b	b	a	b	a	b	a	b	b	a	h	b	b	b	b	a	b	a	b	b	b	b
4SSR17911	h	a	a	a	b	b	a	b	a	b	h	a	a	b	a	b	b	a	b	a	b	a	h	h	b	a	b	a	h	b	b	a	b	a	a	b	b	h	b	a	b	b	b	b	b	b	b	b	b
4SSR18719	h	a	b	b	a	a	a	b	b	h	b	a	b	a	b	b	b	b	b	b	b	b	a	a	b	a	a	b	a	b	a	a	b	a	b	b	a	h	a	b	b	a	a	b	b	b	b	a	a
4SSR20307	b	a	a	a	b	b	a	b	a	b	b	b	a	a	a	b	b	a	b	b	b	a	b	a	b	b	b	a	b	a	h	a	b	a	b	b	b	a	b	b	b	b	b	b	a	b	b	b	b
4SSR21197	a	b	b	b	a	b	b	b	a	h	b	a	h	a	a	b	a	a	b	a	b	a	b	a	a	a	b	a	a	b	a	b	a	a	a	h	a	h	b	a	b	a	b	b	b	b	b	h	a
4SSR23549	a	a	b	b	a	a	a	b	b	h	b	a	b	a	b	b	b	b	h	b	a	b	a	a	b	a	a	b	a	b	a	a	b	a	b	b	a	h	a	a	b	h	a	b	b	b	b	a	h
4SSR26165	a	a	h	a	h	b	a	b	h	b	h	a	a	b	a	b	b	a	b	a	b	a	b	h	b	a	b	a	a	b	b	a	b	a	a	b	b	h	b	a	b	b	b	b	b	b	b	b	b
4SSR29080	a	b	b	h	a	b	b	b	a	h	h	a	a	a	a	b	a	a	b	a	b	a	b	a	a	a	b	a	a	b	a	b	a	a	a	b	a	h	b	b	h	b	b	a	b	b	b	b	a
4SSR00185	b	b	b	a	a	b	a	b	a	b	b	h	b	a	a	a	a	b	b	a	a	a	a	h	a	a	a	b	b	b	b	b	b	h	a	h	b	b	a	a	a	h	b	b	a	a	b	a	b
5CSJCT35	b	a	a	b	b	b	b	a	b	a	a	a	b	a	b	a	b	b	a	a	a	a	a	b	b	a	b	a	a	b	a	a	a	a	b	a	a	h	a	a	b	b	a	b	b	h	b	b	a
5SSR03529	h	h	a	h	a	b	a	h	b	h	h	h	b	a	a	a	b	b	b	a	b	a	a	h	a	a	h	b	h	b	a	b	a	a	b	b	b	h	a	b	b	b	a	a	b	a	b	b	a
5SSR06447	h	a	b	h	b	h	b	a	h	h	h	a	b	b	b	h	b	h	b	a	h	a	b	h	b	a	a	a	a	h	a	a	h	a	b	h	h	h	h	h	h	b	b	b	b	a	a	b	b
5SSR11969	h	a	b	a	b	a	b	b	b	h	a	a	b	b	b	a	b	a	b	a	a	a	b	a	b	a	b	a	h	h	a	h	a	a	b	b	a	h	b	b	h	b	a	a	b	a	a	b	h
5SSR13086	a	a	b	a	b	a	b	b	b	h	a	a	b	b	b	a	b	a	b	a	a	a	b	a	b	a	b	a	a	h	a	b	a	a	b	b	a	a	b	b	b	b	a	a	b	a	a	b	b
5SSR14564	b	a	b	b	a	b	a	a	b	h	h	b	b	h	h	a	b	b	b	a	b	a	a	h	b	h	a	b	h	b	a	b	h	a	b	b	b	h	a	b	b	b	a	a	b	a	b	b	a
5SSR16305	b	a	b	a	b	a	b	b	b	a	b	a	b	b	b	a	b	a	b	a	a	a	b	a	b	a	b	a	b	b	a	a	a	a	b	a	a	b	b	b	b	b	b	b	b	a	a	b	b
5SSR20165	b	a	a	b	b	b	b	h	b	h	a	b	b	a	b	a	b	b	b	a	a	a	a	h	b	a	b	a	a	b	a	a	a	a	b	b	b	h	a	a	b	b	a	b	b	h	b	b	a
5SSR21558	h	a	a	b	a	b	b	a	h	b	a	a	b	a	b	a	b	b	b	a	a	b	a	h	b	b	b	a	a	b	a	b	a	a	b	b	b	b	h	a	b	b	a	b	b	b	b	b	a
6SSR02021	a	b	a	b	a	a	a	b	a	b	b	b	a	b	a	a	b	a	b	a	a	a	b	a	b	a	b	b	b	a	a	a	b	a	b	a	a	h	a	b	a	b	a	b	a	b	b	a	b
6SSR00193	b	a	b	b	b	b	a	a	b	a	h	a	b	h	a	b	b	b	b	a	b	b	a	h	b	b	a	a	a	b	a	a	a	b	a	a	b	h	a	b	b	b	b	a	a	a	a	b	a
6SSR01331	a	b	a	a	b	a	b	b	a	a	h	a	a	a	a	b	a	b	b	b	a	b	a	h	b	a	b	b	a	a	a	a	b	a	a	b	b	h	b	b	b	a	b	a	a	b	b	a	a
6SSR02906	h	b	a	b	a	a	b	a	b	h	h	a	b	h	h	b	a	b	a	a	a	b	h	h	b	b	a	b	a	b	a	a	b	b	a	b	b	h	a	a	b	b	a	a	b	a	a	a	a
6SSR03940	a	b	b	a	b	a	b	b	a	h	a	a	a	a	a	b	a	a	b	b	a	b	a	h	b	h	b	b	a	a	a	a	b	a	a	b	a	h	b	b	b	a	b	a	h	b	b	a	b
6SSR07198	a	b	b	b	b	a	a	b	a	h	a	a	a	a	a	b	b	a	b	b	a	a	b	a	b	b	b	b	a	h	a	h	b	a	b	b	a	a	a	a	a	b	b	a	a	b	b	a	b
6SSR07248	a	b	a	a	b	a	b	b	a	a	a	a	a	a	a	b	a	b	b	b	a	b	a	a	b	a	b	b	a	a	a	a	b	a	a	b	b	b	b	b	b	a	b	a	a	b	b	a	a
6SSR10476	a	b	b	b	a	a	a	b	a	b	b	a	a	a	a	a	b	a	b	a	a	a	b	a	b	a	b	b	a	a	a	a	b	a	b	a	b	b	a	b	a	b	b	a	a	b	b	a	b
6SSR11343	a	b	b	b	h	a	a	b	a	h	a	a	a	a	b	b	b	a	b	b	a	a	b	a	b	a	b	b	b	a	a	a	b	a	b	h	b	h	a	b	a	b	b	a	a	b	b	a	b
6SSR12510	h	b	b	b	a	a	b	a	b	b	h	a	b	a	a	b	a	b	a	a	a	b	a	h	b	b	a	b	a	b	a	a	b	b	a	b	b	h	b	b	a	a	b	b	a	b	b	b	b
6SSR13741	h	b	a	b	b	a	b	b	b	h	h	a	b	a	a	b	b	b	b	b	a	a	b	h	b	b	a	b	b	b	a	a	b	b	a	b	b	h	a	b	b	b	b	a	b	a	a	a	a
6SSR14061	a	b	b	a	b	a	b	b	a	b	h	a	a	a	a	b	b	a	b	b	a	a	a	a	b	b	b	b	a	a	a	a	b	a	a	b	a	h	a	b	b	a	b	a	a	b	b	a	b
6SSR14652	a	a	a	a	b	a	b	b	a	a	a	a	a	b	a	a	a	b	a	b	a	b	b	a	b	a	a	b	a	a	a	a	b	a	a	b	b	b	b	b	b	a	b	a	a	b	b	a	a
6SSR14859	h	b	a	a	a	a	b	b	b	b	h	a	b	a	a	b	b	b	b	b	a	a	b	b	b	b	a	h	a	b	a	a	a	b	a	b	b	h	a	b	b	b	b	a	b	a	a	a	a
6SSR15516	u	b	b	b	a	a	b	a	b	b	a	a	b	a	a	b	a	b	a	a	a	b	a	a	b	b	a	b	u	b	a	a	b	b	a	b	b	h	a	a	b	b	a	a	b	a	a	a	a
6SSR15802	b	a	b	b	b	b	b	a	b	b	b	b	b	b	b	b	h	b	b	a	b	b	a	h	b	b	a	b	a	b	a	a	a	b	a	a	b	h	a	b	h	b	b	a	a	a	a	b	a
6SSR15955	h	b	a	a	a	a	b	b	b	a	h	a	b	a	a	a	b	b	b	b	a	a	b	a	b	a	a	b	a	b	a	a	a	b	a	b	b	h	a	b	b	h	b	a	b	a	a	a	a
6SSR16163	a	b	a	b	a	a	a	b	a	b	h	a	a	h	a	a	b	a	b	a	a	a	b	a	b	b	h	b	b	a	a	a	a	a	b	a	a	b	a	b	a	b	a	b	a	b	b	a	b
6SSR17023	a	a	a	a	b	a	b	b	a	a	h	a	a	a	a	a	a	b	a	b	a	b	b	h	b	a	a	b	a	a	a	h	b	a	a	b	b	a	b	b	b	a	b	a	a	b	b	a	a
6SSR18251	b	a	b	b	b	b	a	a	b	a	a	a	h	b	a	b	b	b	b	a	b	b	h	h	b	b	a	a	a	h	a	a	a	b	a	a	b	h	a	b	b	b	b	a	a	a	a	b	a
6SSR18956	h	b	a	b	b	a	b	a	b	h	a	a	b	a	a	b	a	b	a	b	a	b	a	a	b	b	a	b	h	b	a	a	b	b	a	b	b	h	a	b	b	b	a	a	b	a	a	a	a
6SSR19672	a	b	b	b	b	a	a	b	a	h	h	a	a	a	b	b	b	a	b	b	a	a	b	h	b	b	b	b	a	a	a	a	b	a	b	b	a	b	a	a	a	b	b	a	a	b	b	a	b
6SSR19970	h	b	a	b	b	a	b	a	b	a	h	a	b	a	a	b	h	b	a	b	a	b	a	h	b	b	a	b	a	b	a	a	b	b	a	b	b	h	a	b	b	b	h	a	b	a	h	h	a
6SSR20218	h	b	b	b	a	a	b	a	b	b	a	a	b	a	a	b	h	b	b	a	a	b	a	a	b	b	a	b	h	b	a	a	b	b	a	b	b	h	a	a	b	b	b	a	a	a	a	a	a
6SSR21885	h	b	a	h	h	a	b	b	b	h	a	a	b	a	a	h	h	h	b	b	a	a	b	h	h	h	a	b	a	b	a	a	a	h	a	b	h	a	a	b	h	b	b	a	h	a	a	a	a
6SSR31399	a	a	a	a	b	a	b	b	a	a	h	a	a	a	a	a	a	b	b	b	a	b	a	h	b	a	b	b	a	a	a	a	b	a	a	b	b	h	b	b	b	a	b	a	a	b	b	a	a
6SSRCCAp	a	b	a	a	b	a	b	b	a	a	a	a	a	a	a	b	a	a	b	b	a	b	a	b	b	a	b	b	a	a	a	a	b	a	a	b	b	b	b	b	b	a	b	a	a	b	b	a	a
6SSRWMV1	a	b	a	b	a	a	a	b	a	b	h	a	a	b	a	a	b	a	b	a	a	a	b	a	b	a	b	b	b	a	a	a	b	a	h	a	a	a	a	h	a	b	a	h	a	h	h	a	h
6SSRWMV2	a	b	a	b	a	a	a	b	a	b	b	a	a	b	a	a	b	a	b	a	a	a	b	a	b	a	b	b	b	a	a	a	b	a	b	a	b	h	a	b	a	b	b	b	a	b	b	a	b
6SSRWMV4	a	b	b	b	b	a	a	b	a	b	a	a	a	a	b	b	b	a	b	b	a	a	b	a	b	a	b	b	b	a	a	a	b	a	b	a	b	a	a	b	a	b	b	a	a	b	b	a	b
6SSRE2SNP	h	b	a	b	a	a	b	b	b	b	b	a	b	h	a	b	b	b	b	b	a	a	b	b	b	b	a	b	a	b	a	a	a	b	a	b	b	h	a	b	b	b	b	a	b	a	a	a	a
7SSR00048	h	b	a	a	b	b	b	b	a	h	b	b	a	b	b	a	a	a	a	a	b	a	b	b	a	a	a	b	b	a	b	b	a	b	a	b	a	a	h	a	b	a	b	a	b	a	a	b	b
7SSR04689	b	b	b	h	b	b	a	b	a	a	h	b	a	h	h	h	h	a	a	h	b	a	h	h	h	a	b	a	h	b	h	b	h	b	b	b	b	h	b	a	b	a	a	b	b	b	h	b	a
7SSR12994	h	b	b	b	a	a	b	a	a	a	a	b	a	a	b	b	a	a	a	a	b	a	b	a	b	a	b	a	b	a	b	b	a	b	b	b	b	b	a	a	b	a	a	b	a	b	b	b	a
7SSR12996	a	a	a	a	b	a	b	a	a	b	h	b	a	b	b	a	b	b	b	a	b	a	a	b	a	a	a	b	a	a	b	b	b	b	a	b	a	b	a	a	b	a	a	a	a	b	b	b	b
7SSR13188	a	b	a	a	a	a	b	a	a	h	a	a	a	b	b	a	b	b	b	a	b	a	a	b	a	a	b	a	a	b	a	a	a	a	b	h	a	b	b	a	b	a	a	a	b	a	a	b	b
7SSR13787	a	b	a	a	a	a	b	a	a	h	a	b	a	b	b	a	b	b	b	a	b	a	a	b	a	a	a	b	h	a	b	b	b	b	a	b	a	a	a	a	b	a	a	a	a	b	b	b	b
7SSR16001	h	b	b	b	a	a	b	b	a	a	a	b	a	a	b	b	a	a	a	a	b	a	b	h	b	a	b	a	b	a	b	b	a	b	b	b	b	h	a	a	b	a	a	b	a	b	b	b	a
7SSR18648	h	b	b	a	b	b	a	b	a	a	a	b	a	a	b	a	b	a	b	a	b	a	b	h	b	a	b	a	h	h	b	b	b	b	b	a	h	h	b	a	b	a	a	b	b	b	b	b	a
7SSR22643	h	b	a	a	b	b	a	b	a	a	a	b	a	b	b	a	a	a	b	a	b	a	b	b	a	a	b	b	a	a	b	b	a	b	b	a	b	h	b	a	a	a	a	a	b	b	b	b	a
7SSR27320	a	b	a	a	a	a	b	a	a	h	a	b	a	b	b	a	b	b	b	a	b	a	a	h	a	a	a	b	b	a	b	b	b	b	a	b	h	h	a	a	b	a	a	a	a	b	b	b	b
7SSR30647	b	a	b	b	b	a	a	a	a	a	h	b	a	h	b	b	b	a	b	a	b	a	a	h	a	b	b	a	h	a	b	a	h	b	b	b	a	h	b	a	b	b	a	a	h	b	b	b	a
[truncated: 116 more columns]

## Sheet: Table S3
Table S3 Candidate genes within the major QTL qST6.2
Gene ID	Annotation
Csa6G476080	SET domain-containing protein
Csa6G476090	Unknown protein
Csa6G476100	Unknown protein
Csa6G476110	DNA helicase INO80; contains IPR000330 (SNF2-related), IPR001650 (Helicase, C-terminal), IPR027417 (P-loop containing nucleoside triphosphate hydrolase)
Csa6G476120	tRNA uridine 5-carboxymethylaminomethyl modification enzyme mnmG; contains IPR002218 (Glucose-inhibited division protein A-related), IPR026904 (GidA associated domain 3)
Csa6G476130	DNA polymerase; contains IPR006172 (DNA-directed DNA polymerase, family B), IPR023211 (DNA polymerase, palm domain)
Csa6G476630	Probable carboxylesterase 15; contains IPR013094 (Alpha/beta hydrolase fold-3)
Csa6G476640	N-6 adenine-specific DNA methyltransferase 2 (Putative); contains IPR019369 (DNA methylase, N-6 adenine-specific, eukaryotic)
Csa6G476650	F26K24.18 protein; contains IPR013761 (Sterile alpha motif/pointed domain)
Csa6G476660	Alpha-ketoglutarate-dependent dioxygenase alkB homolog 6; contains IPR005123 (Oxoglutarate/iron-dependent dioxygenase), IPR027450 (Alpha-ketoglutarate-dependent dioxygenase AlkB-like)
Csa6G476670	Ring finger protein, putative; contains IPR013083 (Zinc finger, RING/FYVE/PHD-type)
Csa6G476680	Syntaxin, putative; contains IPR010989 (t-SNARE)
Csa6G476690	Syntaxin, putative; contains IPR010989 (t-SNARE)
Csa6G476700	Aluminum-activated malate transporter; contains IPR020966 (Aluminum-activated malate transporter)
Csa6G476710	Digalactosyldiacylglycerol synthase 1
Csa6G476720	Unknown protein
Csa6G476730	Ribosome biogenesis protein NSA2; contains IPR022309 (Ribosomal protein S8e/ribosomal biogenesis NSA2)
Csa6G482230	Cysteine proteinase inhibitor; contains IPR000010 (Proteinase inhibitor I25, cystatin)
Csa6G482730	Unknown protein
Csa6G483230	Unknown protein
Csa6G483235	Unknown protein
Csa6G483240	Unknown protein
Csa6G483242	Unknown protein
Csa6G483245	Unknown protein
Csa6G483247	Unknown protein
Csa6G483248	Unknown protein
Csa6G483250	Unknown protein
Csa6G483260	Histone deacetylase, putative; contains IPR000286 (Histone deacetylase superfamily), IPR023801 (Histone deacetylase domain)
Csa6G483270	2-oxoisovalerate dehydrogenase alpha subunit, mitochondrial, putative, expressed; contains IPR001017 (Dehydrogenase, E1 component)
Csa6G483280	3'(2'),5'-bisphosphate nucleotidase-like protein; contains IPR000760 (Inositol monophosphatase)
Csa6G483290	Zinc ion binding protein; contains IPR007527 (Zinc finger, SWIM-type)
Csa6G483300	Photosystem I reaction center subunit N; contains IPR008796 (Photosystem I PsaN, reaction centre subunit N)
Csa6G483310	NAD(P)H-quinone oxidoreductase subunit; contains IPR020905 (NAD(P)H-quinone oxidoreductase subunit O)
Csa6G483320	Serine/threonine protein kinase; contains IPR011009 (Protein kinase-like domain)
Csa6G483330	H-BTB6+-+Bric-a-Brac+Tramtrack+Broad+Complex
Csa6G483340	Unknown protein
Csa6G483350	H-BTB6+-+Bric-a-Brac+Tramtrack+Broad+Complex
Csa6G483360	NAC domain protein; contains IPR003441 (No apical meristem (NAM) protein)
Csa6G483365	Unknown protein
Csa6G483370	Phosphatidylinositol 4-kinase, putative; contains IPR015433 (Phosphatidylinositol Kinase), IPR016024 (Armadillo-type fold)
Csa6G483380	Unknown protein
Csa6G483390	Putative axi 1; contains IPR019378 (GDP-fucose protein O-fucosyltransferase)
Csa6G483400	ATP-dependent zinc metalloprotease FtsH; contains IPR000642 (Peptidase M41), IPR027417 (P-loop containing nucleoside triphosphate hydrolase)
Csa6G483410	Cysteine desulfurase; contains IPR015424 (Pyridoxal phosphate-dependent transferase)
Csa6G483420	Putative aminotransferase class V, cysteine desulfurase-like protein
Csa6G483430	C/VIF2; contains IPR006501 (Pectinesterase inhibitor)
Csa6G483440	Chromatin assembly factor 1 subunit B; contains IPR015943 (WD40/YVTN repeat-like-containing domain)
Csa6G483450	Transcription factor, putative; contains IPR011598 (Myc-type, basic helix-loop-helix (bHLH) domain)
Csa6G483460	Zinc finger CCCH domain-containing protein; contains IPR000571 (Zinc finger, CCCH-type)
Csa6G483465	Unknown protein
Csa6G483470	Glycogenin, putative; contains IPR002495 (Glycosyl transferase, family 8)
Csa6G483480	50S ribosomal protein L17; contains IPR000456 (Ribosomal protein L17)
Csa6G483490	Uridylate kinase, putative; contains IPR001048 (Aspartate/glutamate/uridylate kinase), IPR011817 (Uridylate kinase)
Csa6G483500	WD-repeat protein, putative; contains IPR015943 (WD40/YVTN repeat-like-containing domain), IPR020472 (G-protein beta WD-40 repeat)
Csa6G483510	Unknown protein
Csa6G484010	U-box domain-containing protein; contains IPR013083 (Zinc finger, RING/FYVE/PHD-type), IPR016024 (Armadillo-type fold)
Csa6G484020	Protein IDA-like protein
Csa6G484520	Tetratricopeptide repeat family protein; contains IPR003590 (Leucine-rich repeat, ribonuclease inhibitor subtype), IPR011990 (Tetratricopeptide-like helical), IPR024813 (TONSOKU)
Csa6G484530	Ubiquinol-cytochrome C chaperone family protein; contains IPR021150 (Ubiquinol-cytochrome c chaperone/UPF0174)
Csa6G484540	Scarecrow transcription factor family protein; contains IPR005202 (Transcription factor GRAS)
ENSRNA049758	Unknown protein
Csa6G484550	Autophagy-related protein
Csa6G484560	Autophagy-related protein 13; contains IPR018731 (Autophagy-related protein 13)
Csa6G484570	Rapid alkalinization factor; contains IPR008801 (Rapid ALkalinization Factor)
Csa6G484580	RING finger protein; contains IPR013083 (Zinc finger, RING/FYVE/PHD-type)
Csa6G484590	Unknown protein
Csa6G484600	Actin 1; contains IPR004000 (Actin-related protein)
Csa6G484610	WAT1-related protein; contains IPR000620 (Drug/metabolite transporter)
Csa6G485110	WAT1-related protein; contains IPR000620 (Drug/metabolite transporter)
Csa6G485120	WAT1-related protein; contains IPR000620 (Drug/metabolite transporter)
Csa6G485130	Unknown protein
Csa6G485135	Unknown protein
Csa6G485140	Unknown protein
Csa6G485150	WAT1-related protein; contains IPR000620 (Drug/metabolite transporter)
Csa6G485160	WAT1-related protein; contains IPR000620 (Drug/metabolite transporter)
Csa6G485170	WAT1-related protein; contains IPR000620 (Drug/metabolite transporter)
Csa6G485670	WAT1-related protein; contains IPR000620 (Drug/metabolite transporter)
Csa6G486170	Unknown protein
Csa6G486670	Transcription elongation factor, putative, expressed; contains IPR017923 (Transcription factor IIS, N-terminal)
ENSRNA049758	Unknown protein
Csa6G486680	WD-repeat protein; contains IPR015943 (WD40/YVTN repeat-like-containing domain), IPR020472 (G-protein beta WD-40 repeat)
Csa6G486690	Unknown protein
Csa6G486700	Cellulose synthase; contains IPR005150 (Cellulose synthase), IPR013083 (Zinc finger, RING/FYVE/PHD-type)
Csa6G486710	Unknown protein
Csa6G486720	Ribonuclease P protein subunit p25; contains IPR002775 (DNA/RNA-binding protein Alba-like)
Csa6G486730	RNA-binding protein; contains IPR006509 (Splicing factor, CC1-like)
Csa6G486740	COV1-like protein; contains IPR007462 (Protein of unknown function DUF502)
Csa6G486750	Ribonucleoside-diphosphate reductase; contains IPR000788 (Ribonucleotide reductase large subunit, C-terminal), IPR008926 (Ribonucleotide reductase R1 subunit, N-terminal)
Csa6G486760	Serine threonine protein kinase, putative; contains IPR006567 (PUG domain), IPR010513 (KEN domain), IPR011009 (Protein kinase-like domain), IPR011047 (Quinonprotein alcohol dehydrogenase-like superfamily)
Csa6G486770	Pentatricopeptide repeat-containing protein; contains IPR002885 (Pentatricopeptide repeat), IPR011990 (Tetratricopeptide-like helical)
Csa6G486780	Unknown protein
Csa6G486790	Ethylene-responsive transcription factor; contains IPR016177 (DNA-binding, integrase-type)
Csa6G486800	Unknown protein
ENSRNA049989	Unknown protein
ENSRNA049989	Unknown protein
ENSRNA049989	Unknown protein
Csa6G486810	3-dehydroquinate dehydratase/shikimate 5-dehydrogenase; contains IPR013708 (Shikimate dehydrogenase substrate binding, N-terminal), IPR013785 (Aldolase-type TIM barrel), IPR016040 (NAD(P)-binding domain), IPR022893 (Shikimate, quinate/shikimate dehydrogenase)
Csa6G486820	Crossover junction endonuclease EME1B
Csa6G486830	Putative ABC superfamily ATP binding cassette transporter; contains IPR021899 (Protein of unknown function DUF3511)
Csa6G486840	Putative ABC superfamily ATP binding cassette transporter; contains IPR021899 (Protein of unknown function DUF3511)
Csa6G486850	TSL-kinase interacting protein
Csa6G486860	Probable sugar phosphate/phosphate translocator; contains IPR004853 (Domain of unknown function DUF250)
Csa6G486870	Putative receptor-like protein kinase; contains IPR001611 (Leucine-rich repeat), IPR003591 (Leucine-rich repeat, typical subtype), IPR011009 (Protein kinase-like domain), IPR013210 (Leucine-rich repeat-containing N-terminal, type 2), IPR013320 (Concanavalin A-like lectin/glucanase, subgroup)
Csa6G486880	WRKY transcription factor; contains IPR003657 (DNA-binding WRKY)
Csa6G486890	Spatacsin
Csa6G486900	Glucan endo-1,3-beta-glucosidase, putative; contains IPR000490 (Glycoside hydrolase, family 17), IPR012946 (X8), IPR017853 (Glycoside hydrolase, superfamily)
Csa6G486910	tRNA(His) guanylyltransferase 1; contains IPR007537 (tRNAHis guanylyltransferase Thg1), IPR024956 (tRNAHis guanylyltransferase catalytic domain), IPR025845 (Thg1 C-terminal domain)
Csa6G486920	Tetratricopeptide repeat-containing protein; contains IPR011990 (Tetratricopeptide-like helical)
Csa6G486930	N-acetyltransferase-like protein; contains IPR007807 (Helicase domain), IPR013562 (Domain of unknown function DUF1726)
Csa6G486940	Mitochondrial ATP synthase
Csa6G486950	Iron--sulfur cluster insertion protein ErpA; contains IPR000361 (FeS cluster biogenesis), IPR016092 (FeS cluster insertion protein)
Csa6G486960	WRKY transcription factor, putative; contains IPR003657 (DNA-binding WRKY)
Csa6G486965	Unknown protein
Csa6G486970	Receptor-like protein kinase; contains IPR011009 (Protein kinase-like domain)
Csa6G486980	Unknown protein
Csa6G486990	Unknown protein
Csa6G487000	Unknown protein
Csa6G487010	Cytochrome P450; contains IPR001128 (Cytochrome P450)
ENSRNA049758	Unknown protein
Csa6G487020	Cytochrome P450; contains IPR001128 (Cytochrome P450)
ENSRNA049989	Unknown protein
Csa6G487520	Cytochrome P450; contains IPR001128 (Cytochrome P450)
Csa6G487530	Cytochrome P450; contains IPR001128 (Cytochrome P450)
Csa6G487540	Cytochrome P450; contains IPR001128 (Cytochrome P450)
Csa6G487550	Cytochrome P450; contains IPR001128 (Cytochrome P450)
Csa6G487560	Cytochrome P450; contains IPR001128 (Cytochrome P450)
Csa6G487570	ABC transporter ATP-binding protein; contains IPR027417 (P-loop containing nucleoside triphosphate hydrolase)
Csa6G487580	Emb|CAB61744.1
Csa6G487590	Putative shikimate kinase; contains IPR000623 (Shikimate kinase/Threonine synthase-like 1), IPR027417 (P-loop containing nucleoside triphosphate hydrolase)
Csa6G487600	2-Sep; contains IPR023329 (Chlorophyll a/b binding protein domain)
Csa6G487610	T27G7.21
Csa6G487620	E3 ubiquitin-protein ligase RNF123; contains IPR001870 (B30.2/SPRY domain), IPR008985 (Concanavalin A-like lectin/glucanases superfamily), IPR013083 (Zinc finger, RING/FYVE/PHD-type), IPR019474 (Ubiquitin conjugation factor E4, core)
Csa6G487630	Ubiquitin-conjugating enzyme m, putative; contains IPR016135 (Ubiquitin-conjugating enzyme/RWD-like), IPR023313 (Ubiquitin-conjugating enzyme, active site)
Csa6G487640	Geranylgeranyl pyrophosphate synthase; contains IPR017446 (Polyprenyl synthetase-related)
Csa6G487650	Coiled-coil domain-containing protein; contains IPR006769 (Coiled-coil domain containing protein 109, C-terminal)
Csa6G487660	Unknown protein
Csa6G487670	GNS1/SUR4 membrane family protein; contains IPR002076 (GNS1/SUR4 membrane protein)
Csa6G487680	tRNA-specific adenosine deaminase-like protein; contains IPR016193 (Cytidine deaminase-like)
Csa6G487690	RING finger protein; contains IPR013083 (Zinc finger, RING/FYVE/PHD-type)
Csa6G487700	Glycosyltransferase family GT8 protein; contains IPR002495 (Glycosyl transferase, family 8)
Csa6G487710	Receptor-like protein kinase; contains IPR011009 (Protein kinase-like domain)
ENSRNA049989	Unknown protein
Csa6G487720	50S ribosomal protein L13, putative; contains IPR005822 (Ribosomal protein L13), IPR023564 (Ribosomal protein L13 domain)
Csa6G487730	Unknown protein
Csa6G487740	Mitochondrial transcription termination factor family protein; contains IPR003690 (Mitochodrial transcription termination factor-related)
Csa6G487750	Receptor-like protein kinase; contains IPR011009 (Protein kinase-like domain), IPR013320 (Concanavalin A-like lectin/glucanase, subgroup), IPR018392 (Peptidoglycan-binding lysin domain)
Csa6G487760	LIM zinc-binding protein; contains IPR001781 (Zinc finger, LIM-type), IPR022087 (Protein of unknown function DUF3633)
Csa6G487770	BEL1-like homeodomain protein; contains IPR006563 (POX), IPR009057 (Homeodomain-like)
Csa6G487780	BTB/POZ domain-containing protein; contains IPR011333 (BTB/POZ fold)
Csa6G487790	Unknown protein
Csa6G487800	Putative uncharacterized protein At2g23755/F27L4.16
Csa6G487810	Histone-lysine N-methyltransferase; contains IPR001214 (SET domain), IPR007728 (Pre-SET domain), IPR015880 (Zinc finger, C2H2-like)
Csa6G488310	Ternary complex factor MIP1, putative, expressed; contains IPR006869 (Domain of unknown function DUF547), IPR025757 (Ternary complex factor MIP1, leucine-zipper)
Csa6G488320	TMV response-related protein; contains IPR025322 (Protein of unknown function DUF4228)
Csa6G488330	CASP-like protein; contains IPR006702 (Uncharacterised protein family UPF0497, trans-membrane plant)
Csa6G488340	Oxygen-evolving enhancer protein 1 of photosystem II; contains IPR002628 (Photosystem II PsbO, manganese-stabilising), IPR011250 (Outer membrane protein/outer membrane enzyme PagP , beta-barrel)
Csa6G488350	Cold acclimation protein-like protein; contains IPR008892 (Cold acclimation WCOR413)
Csa6G488360	BTB/POZ domain-containing protein; contains IPR011333 (BTB/POZ fold), IPR027356 (NPH3 domain)
Csa6G488370	Unknown protein
Csa6G488380	Thioredoxin family protein; contains IPR005746 (Thioredoxin), IPR012336 (Thioredoxin-like fold)
Csa6G488880	Putative receptor-like protein kinase; contains IPR011009 (Protein kinase-like domain), IPR013320 (Concanavalin A-like lectin/glucanase, subgroup)
Csa6G489380	Unknown protein
Csa6G489630	Unknown protein
Csa6G489880	Related to vacuolar protein sorting-associated protein VPS13; contains IPR009543 (Vacuolar protein sorting-associated protein 13 domain), IPR026847 (Vacuolar protein sorting-associated protein 13)
Csa6G489890	Vacuolar protein sorting-associated protein
Csa6G489900	Mitochondrial pyruvate carrier
Csa6G489910	F6A14.6 protein, putative
Csa6G489920	Mitochondrial transcription termination factor family protein
Csa6G489930	Guanine nucleotide-binding protein alpha-2 subunit; contains IPR001019 (Guanine nucleotide binding protein (G-protein), alpha subunit), IPR027417 (P-loop containing nucleoside triphosphate hydrolase)
Csa6G489940	B3 domain-containing protein; contains IPR015300 (DNA-binding pseudobarrel domain)
Csa6G489950	B3 domain-containing protein; contains IPR015300 (DNA-binding pseudobarrel domain), IPR015410 (Domain of unknown function DUF1985)
Csa6G489960	B3 domain-containing protein; contains IPR015300 (DNA-binding pseudobarrel domain)
Csa6G489970	B3 domain-containing protein; contains IPR015300 (DNA-binding pseudobarrel domain)
Csa6G489980	B3 domain-containing protein; contains IPR015300 (DNA-binding pseudobarrel domain)
Csa6G489990	B3 domain-containing protein; contains IPR015300 (DNA-binding pseudobarrel domain)
Csa6G490000	Molybdenum cofactor sulfurase; contains IPR015424 (Pyridoxal phosphate-dependent transferase)
Csa6G490005	Unknown protein
Csa6G490010	Unknown protein
Csa6G490020	Cyclin-H1-1; contains IPR015429 (Cyclin C/H/T/L), IPR023598 (Cyclin C)
Csa6G490030	Dof zinc finger protein; contains IPR003851 (Zinc finger, Dof-type)
Csa6G490040	Nucleoporin p58/p45
Csa6G490050	Methylesterase; contains IPR000073 (Alpha/beta hydrolase fold-1)
Csa6G490060	Methylesterase
Csa6G490070	Unknown protein
Csa6G490080	Methylesterase
Csa6G490090	Methylesterase
Csa6G490100	Methylesterase
Csa6G490110	Methylesterase
Csa6G490120	Autophagy-related protein 101; contains IPR012445 (Autophagy-related protein 1010)
Csa6G490130	Dof zinc finger protein; contains IPR003851 (Zinc finger, Dof-type)
Csa6G490140	Laccase-like protein; contains IPR008972 (Cupredoxin)
Csa6G490150	GRAM-containing/ABA-responsive protein; contains IPR004182 (GRAM), IPR008808 (Powdery mildew resistance protein, RPW8 domain)
Csa6G490160	GRAM-containing/ABA-responsive protein; contains IPR004182 (GRAM)
Csa6G490170	Disease resistance protein; contains IPR000767 (Disease resistance protein), IPR001611 (Leucine-rich repeat), IPR008808 (Powdery mildew resistance protein, RPW8 domain), IPR027417 (P-loop containing nucleoside triphosphate hydrolase)
Csa6G490180	Cathepsin B-like cysteine proteinase 1; contains IPR013128 (Peptidase C1A, papain)
Csa6G490190	Myb family transcription factor; contains IPR009057 (Homeodomain-like)
Csa6G490200	Misato-like protein; contains IPR003008 (Tubulin/FtsZ, GTPase domain), IPR019605 (Misato Segment II, myosin-like)
Csa6G490210	Unknown protein
Csa6G490220	Serine/threonine protein kinase; contains IPR011009 (Protein kinase-like domain)
Csa6G490230	Peroxidase; contains IPR010255 (Haem peroxidase)
Csa6G490240	Calcium-dependent protein kinase, putative; contains IPR011009 (Protein kinase-like domain), IPR011992 (EF-hand-like domain)
Csa6G490250	Short-chain dehydrogenase/reductase family protein; contains IPR002347 (Glucose/ribitol dehydrogenase)
Csa6G490260	Electron transporter, putative; contains IPR006869 (Domain of unknown function DUF547), IPR025757 (Ternary complex factor MIP1, leucine-zipper)
Csa6G490270	Transmembrane protein 131-like protein; contains IPR022113 (Protein of unknown function DUF3651, TMEM131)

## Sheet: Table S4
Table S4 Oligos used for genes cloning and the qRT-PCR
	Gene name	Forward primer	Reverse primer
Gene cloning	Csa6G483260	TTCGCATTCTTCAACAGTCTCCCT	TGTTTCACTTTCTGGATCACTTGCT
	Csa6G483280	TTCCCAAAGTTCAGACCTCCAT	GCTGTCTGTTGAAGAGCTTCTT
	Csa6G486760	GCCGTCTATGGCTGTTTCTAC	CCCAACTTTCGAGCTTTCTTT
	Csa6G486760a	CCAAGAAAAAGAAAGCTCGAAA	ACTTCCAAAACCCTTCCTCTTC
	Csa6G487000	TGCAATGCAAGAACACGAAGC	CTTGACCCTGTCCTTATTATCTGCT
	Csa6G487690	GGTGAATCAACGAGTATGCCACATC	CTACCACCAGAGCAAGGCAAGAAT
	Csa6G487740	GTGTGTTGTCACTCTCGACTCTCT	ACTGCCTTGTTGAAATTGCTTTCTG
	Csa6G488350	AGGATGGCGTATTTGGCTCTCAAT	GAACACAAGGAGGAGGATGATTCCA
	Csa6G489940	GGCAGCAGAATCCCTTCTACCC	GGAACAGCACTTTAGTTCTCCACAA
	Csa6G490230	TTGAATCAGGTCCTTGTGTCCTCAC	TAGTTCACCACCCTGCAATTCTTCC
qRT-PCR	Actin	TTCTGGTGATGGTGTGAGTC	GGTGGTGAACATGTAACCTC
	Ubiquitin	CACCAAGCCCAAGAAGATC	TAAACCTAATCACCACCAGC
	Csa6G487740	GGACGAGAGTTGACGACACTTGA	TTGAGACAGGAACTGGTGTAGCA
	Csa6G489940	GTCCCGACTGTGAAGGTCAAAGA	CCGTGCCTGAACTATCAGTGGAT
a Csa6G486760 cloned in two segments
